# Supplementary material for: Multivalent Display of SARS-CoV-2 Spike (RBD Domain) of COVID-19 to Nanomaterial, Protein Ferritin Nanocages
Source: Biomolecules. 2021 Feb 17;11(2):297. doi: 10.3390/biom11020297 (PMC7923090; doi:10.3390/biom11020297)
Supplement: Supplementary file 1 [file biomolecules-11-00297-s001.zip]

Archive with 4 entries (4 files):
- Videos-MDS/Video-S1.avi
- Videos-MDS/Video-S2.avi
- Videos-MDS/Video-S3.avi
- Videos-MDS/Video-S4.avi
